# Supplementary material for: Population processes in cyber system variability
Source: PLoS One. 2022 Dec 27;17(12):e0279100. doi: 10.1371/journal.pone.0279100 (PMC9794046; doi:10.1371/journal.pone.0279100)
Supplement: S1 Table — (XLSX) [file pone.0279100.s002.xlsx]

## Sheet: Fig S1 M&B
Row Labels	2019-06-13	2019-06-18	2019-06-25	2019-06-27	2019-07-02	2019-07-09	2019-07-16	2019-07-23	2019-07-30	2019-08-06	2019-08-13	2019-08-20	2019-08-27	2019-09-03	2019-09-10	2019-09-17	2019-09-24	2019-10-01	2019-10-08	2019-10-15	2019-10-22	2019-10-29	2019-11-05	2019-11-12	2019-11-19	2019-11-26	2019-12-03	2019-12-10	2019-12-17	2019-12-24	2019-12-31	2020-01-07	2020-01-14	2020-01-21	2020-01-28	2020-02-04	2020-02-11	2020-02-18	2020-02-25	2020-03-03	Grand Total		Version	Column			Date	17763.503	17763.529
17763.503	499	399	83	63	54	36	27	26	20	20	17	15	13	13	12	12	4	3	3	3	2	1	1	1																	1327		17763.503	2			2019-06-13	499	795
17763.504	276	261	37	22	18	11	10	7	7	7	6	3	3	3	3	3	3	2	2	2	2	2	2	2	2	2	1	1	1	1	1	1	1	1	1	1	1	1	1	1	712		17763.504	2			2019-06-18	399	763
17763.529	795	763	120	95	79	61	45	34	30	27	23	23	22	21	17	17	9	8	8	8	8	6	4	4	4	4	3	3	3	3	3	3	3	1	1	1	1				2260		17763.529	2			2019-06-25	83	120
17763.557	130	406	2023	2163	2242	2387	2202	462	284	215	183	162	146	137	125	118	94	81	78	75	70	44	35	33	24	22	19	17	14	11	11	11	11	11	11	9	10	10	8	7	14101		17763.557	2			2019-06-27	63	95
17763.592			111	195	200	201	189	33	19	13	12	11	9	10	8	7	6	6	6	6	5	5	4	4	4	3	2	2	1	1	1	1	1	1	1	1	1	1	1	1	1083		17763.592	4			2019-07-02	54	79
17763.593				6	28	89	83	18	11	10	8	7	4	4	4	4	3	3	3	3	3	2	2	1	1																297		17763.593	5			2019-07-09	36	61
17763.615							424	2697	3045	3249	3414	3178	838	639	504	456	417	390	373	356	339	303	261	236	168	133	85	83	73	60	58	50	47	44	40	39	41	37	39	34	22150		17763.615	8			2019-07-16	27	45
17763.652									83	127	172	156	34	23	17	14	13	11	10	7	6	6	5	4	3	3	1	1	1	1	1	1	1	1	1	1	1	1	1	1	708		17763.652	10			2019-07-23	26	34
17763.678												444	3047	3363	3604	3385	778	460	351	300	269	248	233	215	199	170	96	91	72	65	64	58	61	49	44	43	38	37	36	32	17852		17763.678	13			2019-07-30	20	30
																																															2019-08-06	20	27
																																															2019-08-13	17	23
																																															2019-08-20	15	23
																																															2019-08-27	13	22
																																															2019-09-03	13	21
																																															2019-09-10	12	17
																																															2019-09-17	12	17
																																															2019-09-24	4	9
																																															2019-10-01	3	8
																																															2019-10-08	3	8
																																															2019-10-15	3	8
																																															2019-10-22	2	8
																																															2019-10-29	1	6
																																															2019-11-05	1	4
																																															2019-11-12	1	4
																																															2019-11-19		4
																																															2019-11-26		4
																																															2019-12-03		3
																																															2019-12-10		3
																																															2019-12-17		3
																																															2019-12-24		3
																																															2019-12-31		3
																																															2020-01-07		3
																																															2020-01-14		3
																																															2020-01-21		1
																																															2020-01-28		1
																																															2020-02-04		1
																																															2020-02-11		1
																																															2020-02-18
																																															2020-02-25
																																															2020-03-03
[truncated: 3 more columns]
