# Supplementary material for: Population processes in cyber system variability
Source: PLoS One. 2022 Dec 27;17(12):e0279100. doi: 10.1371/journal.pone.0279100 (PMC9794046; doi:10.1371/journal.pone.0279100)
Supplement: S2 Table — (XLSX) [file pone.0279100.s003.xlsx]

## Sheet: M&B Figure 1 data
				Count of Machines									Most recent version	Current version	Count of Machines	log(count)
													1	1	324	2.51055
Current Version	10										296		2	2	309	2.48996
	9									310	1		3	2	3	0.477121
	8								306	3			3	3	281	2.44871
	7							298	4				4	3	7	0.845098
	6						307	3					4	4	267	2.42651
	5					11	3						5	3	1	0
	4				267	28	5						5	4	28	1.44716
	3			281	7	1							5	5	11	1.04139
	2		309	3									6	4	5	0.69897
	1	324											6	5	3	0.477121
		1	2	3	4	5	6	7	8	9	10		6	6	307	2.48714
		Most Recent Version (version time step)											7	6	3	0.477121
													7	7	298	2.47422
													8	7	4	0.60206
													8	8	306	2.48572
													9	8	3	0.477121
													9	9	310	2.49136
													10	9	1	0
													10	10	296	2.47129
